# Supplementary material for: Low-Temperature Stress during Capped Brood Stage Increases Pupal Mortality, Misorientation and Adult Mortality in Honey Bees
Source: PLoS One. 2016 May 5;11(5):e0154547. doi: 10.1371/journal.pone.0154547 (PMC4858150; doi:10.1371/journal.pone.0154547)
Supplement: S1 Table — (XLS) [file pone.0154547.s001.xls]

## Sheet: Brood mortality (Fig. 2)
Fig. 2 data (brood mortality)									Fig. 4 data (misorientation)
Group	Cold duration （h）	Colony	Total (n)	Dead (n)	Mortality				Long duration(h)	colony	Total	Misoriented	Midorientation
CK	0	1	20	0	0				12	1	23	7	0.304348
CK	0	2	28	0	0				12	2	17	4	0.235294
CK	0	3	23	0	0				12	3	38	7	0.184211
L0	12	1	22	1	0.0454545				24	1	11	3	0.272727
L0	12	2	26	0	0				24	2	20	3	0.15
L0	12	3	23	0	0				24	3	18	5	0.277778
L1	12	1	23	0	0				36	1	22	9	0.409091
L1	12	2	17	0	0				36	2	21	8	0.380952
L1	12	3	38	6	0.157895				36	3	9	4	0.444444
PP2	12	1	21	2	0.0952381				48	1	22	8	0.363636
PP2	12	2	17	4	0.235294				48	2	22	5	0.227273
PP2	12	3	20	4	0.2				48	3	36	12	0.333333
PP3	12	1	24	12	0.5				60	1	21	7	0.333333
PP3	12	2	22	9	0.409091				60	2	24	6	0.25
PP3	12	3	28	12	0.428571				60	3	19	5	0.263158
P4	12	1	20	0	0				72	1	28	10	0.357143
P4	12	2	18	0	0				72	2	20	6	0.3
P4	12	3	21	2	0.0952381				72	3	22	6	0.272727
P5	12	1	19	1	0.0526316				84	1	22	2	0.0909091
P5	12	2	18	0	0				84	2	21	7	0.333333
P5	12	3	30	0	0				84	3	23	6	0.26087
P6	12	1	22	0	0				96	1	21	5	0.238095
P6	12	2	22	0	0				96	2	20	5	0.25
P6	12	3	22	2	0.0909091				96	3	19	5	0.263158
P7	12	1	19	0	0
P7	12	2	21	0	0
P7	12	3	25	0	0
P8	12	1	19	1	0.0526316
P8	12	2	27	2	0.0740741
P8	12	3	22	1	0.0454545
P9	12	1	21	0	0
P9	12	2	20	0	0
P9	12	3	29	0	0
P10	12	1	20	0	0
P10	12	2	17	0	0
P10	12	3	26	0	0
P11	12	1	22	1	0.0454545
P11	12	2	24	0	0
P11	12	3	21	0	0
L0	24	1	21	3	0.142857
L0	24	2	21	0	0
L0	24	3	20	0	0
L1	24	1	11	1	0.0909091
L1	24	2	20	2	0.1
L1	24	3	18	0	0
PP2	24	1	21	4	0.190476
PP2	24	2	19	4	0.210526
PP2	24	3	20	2	0.1
PP3	24	1	20	17	0.85
PP3	24	2	21	18	0.857143
PP3	24	3	12	11	0.916667
P4	24	1	25	5	0.2
P4	24	2	20	2	0.1
P4	24	3	25	5	0.2
P5	24	1	22	0	0
P5	24	2	25	1	0.04
P5	24	3	18	0	0
P6	24	1	21	2	0.0952381
P6	24	2	24	2	0.0833333
P6	24	3	32	4	0.125
P7	24	1	23	0	0
P7	24	2	21	0	0
P7	24	3	15	1	0.0666667
P8	24	1	23	0	0
P8	24	2	23	2	0.0869565
P8	24	3	19	1	0.0526316
P9	24	1	22	0	0
P9	24	2	20	0	0
P9	24	3	18	0	0
P10	24	1	18	0	0
P10	24	2	21	0	0
P10	24	3	22	0	0
P11	24	1	22	1	0.0454545
P11	24	2	18	0	0
P11	24	3	21	0	0
L0	36	1	17	1	0.0588235
L0	36	2	20	1	0.05
L0	36	3	20	0	0
L1	36	1	22	0	0
L1	36	2	21	2	0.0952381
L1	36	3	9	0	0
PP2	36	1	24	4	0.166667
PP2	36	2	23	5	0.217391
PP2	36	3	21	6	0.285714
PP3	36	1	18	17	0.944444
PP3	36	2	22	21	0.954545
PP3	36	3	20	19	0.95
P4	36	1	27	6	0.222222
P4	36	2	21	3	0.142857
P4	36	3	14	2	0.142857
P5	36	1	20	2	0.1
P5	36	2	18	2	0.111111
P5	36	3	22	3	0.136364
P6	36	1	32	7	0.21875
P6	36	2	23	3	0.130435
P6	36	3	30	5	0.166667
P7	36	1	20	1	0.05
P7	36	2	21	1	0.047619
P7	36	3	26	1	0.0384615
P8	36	1	20	2	0.1
P8	36	2	20	0	0
P8	36	3	22	0	0
P9	36	1	26	0	0
P9	36	2	21	1	0.047619
P9	36	3	19	1	0.0526316
P10	36	1	20	0	0
P10	36	2	25	0	0
P10	36	3	25	2	0.08
P11	36	1	18	1	0.0555556
P11	36	2	17	2	0.117647
P11	36	3	18	2	0.111111
L0	48	1	20	2	0.1
L0	48	2	7	0	0
L0	48	3	22	0	0
L1	48	1	22	5	0.227273
L1	48	2	22	8	0.363636
L1	48	3	36	9	0.25
PP2	48	1	23	9	0.391304
PP2	48	2	17	5	0.294118
PP2	48	3	21	4	0.190476
PP3	48	1	20	20	1
PP3	48	2	22	22	1
PP3	48	3	19	19	1
P4	48	1	22	9	0.409091
P4	48	2	20	9	0.45
P4	48	3	32	15	0.46875
P5	48	1	21	5	0.238095
P5	48	2	20	3	0.15
P5	48	3	17	1	0.0588235
P6	48	1	21	2	0.0952381
P6	48	2	25	2	0.08
P6	48	3	22	2	0.0909091
P7	48	1	22	2	0.0909091
P7	48	2	18	0	0
P7	48	3	22	0	0
P8	48	1	20	1	0.05
P8	48	2	25	0	0
P8	48	3	22	2	0.0909091
P9	48	1	23	0	0
P9	48	2	17	0	0
P9	48	3	20	0	0
P10	48	1	18	0	0
P10	48	2	21	0	0
P10	48	3	19	1	0.0526316
P11	48	1	27	4	0.148148
P11	48	2	20	5	0.25
P11	48	3	19	5	0.263158
L0	60	1	21	6	0.285714
L0	60	2	20	3	0.15
L0	60	3	19	6	0.315789
L1	60	1	21	6	0.285714
L1	60	2	24	9	0.375
L1	60	3	19	5	0.263158
PP2	60	1	16	7	0.4375
PP2	60	2	25	8	0.32
PP2	60	3	19	10	0.526316
PP3	60	1	22	22	1
PP3	60	2	21	21	1
PP3	60	3	20	20	1
P4	60	1	26	18	0.692308
P4	60	2	21	13	0.619048
P4	60	3	25	17	0.68
P5	60	1	22	7	0.318182
P5	60	2	17	4	0.235294
P5	60	3	22	7	0.318182
P6	60	1	26	4	0.153846
P6	60	2	23	0	0
P6	60	3	18	4	0.222222
P7	60	1	21	0	0
P7	60	2	23	0	0
P7	60	3	20	3	0.15
P8	60	1	23	0	0
P8	60	2	21	2	0.0952381
P8	60	3	18	2	0.111111
P9	60	1	21	0	0
P9	60	2	20	1	0.05
P9	60	3	20	0	0
P10	60	1	21	3	0.142857
P10	60	2	16	2	0.125
P10	60	3	19	0	0
P11	60	1	19	1	0.0526316
P11	60	2	17	3	0.176471
P11	60	3	20	5	0.25
L0	72	1	17	6	0.352941
L0	72	2	14	4	0.285714
L0	72	3	24	8	0.333333
L1	72	1	28	8	0.285714
L1	72	2	20	4	0.2
L1	72	3	22	5	0.227273
PP2	72	1	25	21	0.84
PP2	72	2	17	15	0.882353
PP2	72	3	22	16	0.727273
PP3	72	1	20	20	1
PP3	72	2	20	20	1
PP3	72	3	17	17	1
P4	72	1	19	14	0.736842
P4	72	2	24	20	0.833333
P4	72	3	21	17	0.809524
P5	72	1	16	4	0.25
P5	72	2	21	7	0.333333
P5	72	3	16	9	0.5625
P6	72	1	23	3	0.130435
P6	72	2	21	6	0.285714
P6	72	3	20	0	0
P7	72	1	22	3	0.136364
P7	72	2	37	7	0.189189
P7	72	3	26	3	0.115385
P8	72	1	20	0	0
P8	72	2	20	3	0.15
P8	72	3	23	0	0
P9	72	1	21	0	0
P9	72	2	19	1	0.0526316
P9	72	3	21	1	0.047619
P10	72	1	24	8	0.333333
P10	72	2	16	6	0.375
P10	72	3	18	6	0.333333
P11	72	1	21	9	0.428571
P11	72	2	20	3	0.15
P11	72	3	21	10	0.47619
L0	84	1	22	6	0.272727
L0	84	2	17	5	0.294118
L0	84	3	7	3	0.428571
L1	84	1	22	1	0.0454545
L1	84	2	21	5	0.238095
L1	84	3	23	6	0.26087
PP2	84	1	21	21	1
PP2	84	2	20	20	1
PP2	84	3	20	20	1
P4	84	1	24	20	0.833333
P4	84	2	21	15	0.714286
P4	84	3	17	17	1
P5	84	1	21	20	0.952381
P5	84	2	21	17	0.809524
P5	84	3	27	17	0.62963
P6	84	1	20	2	0.1
P6	84	2	24	6	0.25
P6	84	3	18	10	0.555556
P7	84	1	20	3	0.15
P7	84	2	26	6	0.230769
P7	84	3	22	3	0.136364
P8	84	1	21	0	0
P8	84	2	20	2	0.1
P8	84	3	22	0	0
P9	84	1	18	0	0
P9	84	2	23	7	0.304348
P9	84	3	18	1	0.0555556
P10	84	1	21	20	0.952381
P10	84	2	21	18	0.857143
P10	84	3	24	17	0.708333
P11	84	1	17	6	0.352941
P11	84	2	20	6	0.3
P11	84	3	18	9	0.5
L0	96	1	19	13	0.684211
L0	96	2	17	10	0.588235
L0	96	3	20	17	0.85
L1	96	1	21	0	0
L1	96	2	20	7	0.35
L1	96	3	19	3	0.157895
PP2	96	1	22	22	1
PP2	96	2	16	16	1
PP2	96	3	19	19	1
P4	96	1	13	12	0.923077
P4	96	2	20	19	0.95
P4	96	3	13	13	1
P5	96	1	18	13	0.722222
P5	96	2	23	20	0.869565
P5	96	3	20	13	0.65
P6	96	1	22	12	0.545455
P6	96	2	21	10	0.47619
P6	96	3	19	8	0.421053
P7	96	1	20	5	0.25
P7	96	2	21	7	0.333333
P7	96	3	20	6	0.3
P8	96	1	22	0	0
P8	96	2	15	0	0
P8	96	3	20	1	0.05
P9	96	1	21	6	0.285714
P9	96	2	19	2	0.105263
P9	96	3	21	4	0.190476
P10	96	1	15	14	0.933333
P10	96	2	20	20	1
P10	96	3	18	18	1
P11	96	1	21	18	0.857143
P11	96	2	18	10	0.555556
P11	96	3	16	15	0.9375
Total			5953
average			20.8877	5.6386	0.276892
Fig. 3 data (adult survival)			(note identical CK longevity in each group)
12 h exposure			24 h			36 h			48 h			60 h			72 h			84 h			96 h
Group	longevity(d)	Colony	Group	longevity(d)	Colony	Group	longevity(d)	Colony	Group	longevity(d)	Colony	Group	longevity(d)	Colony	Group	longevity(d)	Colony	Group	longevity(d)	Colony	Group	longevity(d)	Colony
L0	1	1	L0	11	1	L0	11	1	L0	2	1	L0	13	1	L0	0	1	L0	5	1	L0	2	1
L0	9	1	L0	11	1	L0	15	1	L0	3	1	L0	13	1	L0	13	1	L0	11	1	L0	10	1
L0	14	1	L0	13	1	L0	16	1	L0	11	1	L0	14	1	L0	15	1	L0	11	1	L0	14	1
L0	15	1	L0	13	1	L0	17	1	L0	11	1	L0	15	1	L0	17	1	L0	11	1	L0	4	2
L0	15	1	L0	15	1	L0	18	1	L0	13	1	L0	15	1	L0	17	1	L0	11	1	L0	11	2
L0	16	1	L0	20	1	L0	20	1	L0	13	1	L0	16	1	L0	17	1	L0	12	1	L0	12	3
L0	16	1	L0	24	1	L0	21	1	L0	13	1	L0	16	1	L0	17	1	L0	12	1	L1	0	1
L0	16	1	L0	26	1	L0	23	1	L0	15	1	L0	17	1	L0	23	1	L0	12	1	L1	0	1
L0	18	1	L0	32	1	L0	23	1	L0	15	1	L0	17	1	L0	24	1	L0	13	1	L1	1	1
L0	18	1	L0	34	1	L0	24	1	L0	17	1	L0	20	1	L0	0	2	L0	14	1	L1	1	1
L0	20	1	L0	39	1	L0	24	1	L0	17	1	L0	21	1	L0	3	2	L0	15	1	L1	1	1
L0	20	1	L0	49	1	L0	24	1	L0	17	1	L0	23	1	L0	8	2	L0	15	1	L1	1	1
L0	21	1	L0	52	1	L0	30	1	L0	22	1	L0	23	1	L0	12	2	L0	16	1	L1	1	1
L0	30	1	L0	7	2	L0	30	1	L0	22	1	L0	12	2	L0	22	2	L0	16	1	L1	1	1
L0	35	1	L0	16	2	L0	39	1	L0	23	1	L0	13	2	L0	22	2	L0	22	1	L1	2	1
L0	40	1	L0	17	2	L0	15	2	L0	25	1	L0	14	2	L0	23	2	L0	2	2	L1	2	1
L0	41	1	L0	21	2	L0	15	2	L0	27	1	L0	14	2	L0	23	2	L0	7	2	L1	2	1
L0	44	1	L0	22	2	L0	16	2	L0	37	1	L0	16	2	L0	24	2	L0	11	2	L1	2	1
L0	51	1	L0	23	2	L0	17	2	L0	4	2	L0	16	2	L0	25	2	L0	12	2	L1	2	1
L0	53	1	L0	23	2	L0	18	2	L0	9	2	L0	17	2	L0	14	3	L0	15	2	L1	4	1
L0	2	2	L0	24	2	L0	19	2	L0	11	2	L0	18	2	L0	18	3	L0	15	2	L1	4	1
L0	3	2	L0	25	2	L0	22	2	L0	12	2	L0	18	2	L0	18	3	L0	15	2	L1	1	2
L0	9	2	L0	25	2	L0	22	2	L0	16	2	L0	20	2	L0	18	3	L0	18	2	L1	2	2
L0	9	2	L0	26	2	L0	23	2	L0	21	2	L0	21	2	L0	26	3	L0	18	2	L1	2	2
L0	9	2	L0	26	2	L0	23	2	L0	1	3	L0	21	2	L0	27	3	L0	19	2	L1	2	2
L0	13	2	L0	26	2	L0	23	2	L0	1	3	L0	25	2	L0	28	3	L0	23	2	L1	3	2
L0	17	2	L0	28	2	L0	26	2	L0	3	3	L0	26	2	L0	35	3	L0	24	2	L1	3	2
L0	19	2	L0	28	2	L0	30	2	L0	3	3	L0	9	3	L0	38	3	L0	13	3	L1	1	3
L0	19	2	L0	28	2	L0	42	2	L0	10	3	L0	11	3	L0	0	3	L0	14	3	L1	3	3
L0	20	2	L0	29	2	L0	44	2	L0	11	3	L0	14	3	L0	13	3	L0	16	3	L1	3	3
L0	22	2	L0	35	2	L0	66	2	L0	13	3	L0	17	3	L0	14	3	L0	18	3	L1	10	3
L0	22	2	L0	43	2	L0	21	3	L0	15	3	L0	18	3	L0	23	3	L1	1	1	L1	10	3
L0	22	2	L0	48	2	L0	21	3	L0	16	3	L0	18	3	L0	25	3	L1	1	1	L1	10	3
L0	22	2	L0	65	2	L0	21	3	L0	19	3	L0	19	3	L0	25	3	L1	1	1	L1	12	3
L0	22	2	L0	9	3	L0	22	3	L0	19	3	L1	3	1	L0	28	3	L1	1	1	L1	12	3
L0	23	2	L0	13	3	L0	25	3	L0	19	3	L1	3	1	L1	1	1	L1	1	1	P4	1	1
L0	25	2	L0	14	3	L0	25	3	L0	20	3	L1	3	1	L1	5	1	L1	1	1	P4	0	2
L0	25	2	L0	14	3	L0	25	3	L0	20	3	L1	3	1	L1	7	1	L1	1	1	P5	1	1
L0	26	2	L0	15	3	L0	26	3	L0	20	3	L1	3	1	L1	8	1	L1	1	1	P5	1	1
L0	48	2	L0	17	3	L0	26	3	L0	20	3	L1	3	1	L1	8	1	L1	1	1	P5	1	1
L0	67	2	L0	18	3	L0	27	3	L0	24	3	L1	3	1	L1	8	1	L1	1	1	P5	1	1
L0	67	2	L0	18	3	L0	27	3	L0	46	3	L1	4	1	L1	8	1	L1	1	1	P5	1	1
L0	3	3	L0	18	3	L0	27	3	L1	2	1	L1	2	2	L1	12	1	L1	3	1	P5	1	2
L0	10	3	L0	21	3	L0	27	3	L1	4	1	L1	2	2	L1	12	1	L1	3	1	P5	1	2
L0	11	3	L0	24	3	L0	28	3	L1	4	1	L1	4	2	L1	2	2	L1	12	1	P5	4	2
L0	12	3	L0	24	3	L0	28	3	L1	4	1	L1	4	2	L1	3	2	L1	12	1	P5	0	3
L0	13	3	L0	28	3	L1	10	1	L1	4	1	L1	4	2	L1	3	2	L1	2	2	P5	0	3
L0	13	3	L0	29	3	L1	10	1	L1	4	1	L1	4	2	L1	3	2	L1	4	2	P5	0	3
L0	14	3	L0	30	3	L1	10	1	L1	4	1	L1	4	2	L1	3	2	L1	8	2	P5	0	3
L0	15	3	L0	31	3	L1	10	1	L1	1	2	L1	4	2	L1	3	2	L1	15	2	P5	0	3
L0	16	3	L0	37	3	L1	11	1	L1	3	2	PP2	2	1	L1	3	2	L1	0	3	P5	0	3
L0	16	3	L0	43	3	L1	11	1	L1	5	2	PP2	3	1	L1	4	2	L1	11	3	P5	0	3
L0	16	3	L0	59	3	L1	11	1	L1	5	2	PP2	3	1	L1	14	2	L1	12	3	P6	0	1
L0	17	3	L1	10	1	L1	11	1	L1	5	2	PP2	4	1	L1	3	3	L1	12	3	P6	0	1
L0	19	3	L1	12	1	L1	11	1	L1	5	2	PP2	4	1	L1	3	3	L1	12	3	P6	0	1
L0	20	3	L1	13	1	L1	11	1	L1	5	2	PP2	5	1	L1	8	3	P4	1	1	P6	0	1
L0	22	3	L1	13	1	L1	13	1	L1	5	2	PP2	8	1	L1	8	3	P4	1	1	P6	0	1
L0	22	3	L1	13	1	L1	14	1	L1	5	2	PP2	10	1	L1	8	3	P4	1	1	P6	0	1
L0	22	3	L1	27	1	L1	19	1	L1	2	3	PP2	13	1	L1	9	3	P4	2	1	P6	0	1
L0	34	3	L1	4	2	L1	7	2	L1	2	3	PP2	2	2	L1	10	3	P4	1	2	P6	0	1
L0	42	3	L1	5	2	L1	7	2	L1	6	3	PP2	2	2	L1	12	3	P4	1	2	P6	0	1
L0	53	3	L1	7	2	L1	10	2	L1	10	3	PP2	2	2	L1	12	3	P4	1	2	P6	1	1
L1	7	1	L1	13	2	L1	12	2	L1	10	3	PP2	2	2	L1	25	3	P4	3	2	P6	0	2
L1	12	1	L1	13	2	L1	12	2	L1	10	3	PP2	3	2	PP2	1	1	P4	6	2	P6	0	2
L1	21	1	L1	16	2	L1	12	2	L1	14	3	PP2	3	2	PP2	1	1	P5	1	1	P6	0	2
L1	24	1	L1	17	2	L1	13	2	L1	15	3	PP2	3	2	PP2	1	2	P5	1	2	P6	0	2
L1	24	1	L1	17	2	L1	15	2	L1	16	3	PP2	3	2	PP2	9	2	P5	1	2	P6	0	2
L1	24	1	L1	17	2	L1	16	2	PP2	1	1	PP2	3	2	PP2	1	3	P5	2	2	P6	0	2
L1	25	1	L1	19	2	L1	16	2	PP2	3	1	PP2	5	2	PP2	3	3	P5	2	2	P6	0	2
L1	25	1	L1	19	2	L1	16	2	PP2	4	1	PP2	11	2	PP2	4	3	P5	1	3	P6	1	2
L1	25	1	L1	19	2	L1	21	2	PP2	5	1	PP2	11	2	PP2	4	3	P5	1	3	P6	1	2
L1	25	1	L1	20	2	L1	29	2	PP2	5	1	PP2	11	2	PP2	4	3	P5	1	3	P6	1	2
L1	27	1	L1	20	2	L1	2	3	PP2	6	1	PP2	11	2	P4	1	1	P5	1	3	P6	1	2
L1	37	1	L1	20	2	L1	3	3	PP2	6	1	PP2	14	2	P4	1	1	P5	1	3	P6	0	3
L1	1	2	L1	5	3	L1	10	3	PP2	6	1	PP2	3	3	P4	2	1	P5	1	3	P6	0	3
L1	1	2	L1	11	3	L1	16	3	PP2	6	1	PP2	4	3	P4	2	1	P5	1	3	P6	0	3
L1	1	2	L1	11	3	L1	16	3	PP2	6	1	PP2	4	3	P4	2	1	P5	1	3	P6	0	3
L1	17	2	L1	13	3	PP2	8	1	PP2	8	1	PP2	4	3	P4	1	2	P5	1	3	P6	0	3
L1	17	2	L1	14	3	PP2	10	1	PP2	12	1	PP2	4	3	P4	1	2	P5	1	3	P6	0	3
L1	17	2	L1	16	3	PP2	11	1	PP2	14	1	PP2	4	3	P4	2	2	P6	0	1	P6	0	3
L1	17	2	L1	17	3	PP2	11	1	PP2	44	1	PP2	4	3	P4	2	2	P6	1	1	P6	0	3
L1	17	2	L1	26	3	PP2	12	1	PP2	1	2	PP2	4	3	P4	1	3	P6	1	1	P6	0	3
L1	17	2	L1	28	3	PP2	13	1	PP2	10	2	PP2	4	3	P4	1	3	P6	1	1	P6	0	3
L1	17	2	L1	28	3	PP2	14	1	PP2	10	2	P4	3	1	P4	4	3	P6	1	1	P6	0	3
L1	17	2	L1	29	3	PP2	14	1	PP2	10	2	P4	6	1	P4	5	3	P6	1	1	P7	3	1
L1	17	2	L1	29	3	PP2	15	1	PP2	10	2	P4	6	1	P5	1	1	P6	1	1	P7	1	2
L1	17	2	L1	29	3	PP2	15	1	PP2	17	2	P4	9	1	P5	1	1	P6	1	1	P7	2	2
L1	1	3	PP2	6	1	PP2	15	1	PP2	18	2	P4	15	1	P5	1	1	P6	1	1	P7	2	2
L1	10	3	PP2	11	1	PP2	15	1	PP2	18	2	P4	16	1	P5	1	1	P6	1	1	P7	2	2
L1	10	3	PP2	12	1	PP2	15	1	PP2	18	2	P4	0	2	P5	1	1	P6	1	1	P7	2	2
L1	10	3	PP2	12	1	PP2	15	1	PP2	20	2	P4	4	2	P5	1	1	P6	1	1	P7	2	2
L1	10	3	PP2	14	1	PP2	15	1	PP2	21	2	P4	16	2	P5	1	1	P6	1	1	P7	2	2
L1	10	3	PP2	16	1	PP2	15	1	PP2	23	2	P4	17	2	P5	2	1	P6	1	1	P7	2	2
L1	10	3	PP2	16	1	PP2	15	1	PP2	1	3	P4	17	2	P5	2	1	P6	1	1	P7	2	2
L1	10	3	PP2	16	1	PP2	15	1	PP2	6	3	P4	17	2	P5	2	1	P6	1	1	P7	2	2
L1	10	3	PP2	18	1	PP2	15	1	PP2	6	3	P4	1	3	P5	2	1	P6	1	1	P7	2	2
L1	10	3	PP2	19	1	PP2	15	1	PP2	6	3	P4	1	3	P5	2	1	P6	2	1	P7	3	2
L1	10	3	PP2	19	1	PP2	7	2	PP2	6	3	P4	0	3	P5	1	2	P6	1	2	P7	5	2
L1	10	3	PP2	19	1	PP2	10	2	PP2	6	3	P4	2	3	P5	1	2	P6	1	2	P7	5	2
L1	10	3	PP2	19	1	PP2	11	2	PP2	6	3	P4	6	3	P5	1	2	P6	1	2	P7	0	3
L1	10	3	PP2	19	1	PP2	13	2	PP2	6	3	P4	7	3	P5	1	2	P6	1	2	P7	0	3
L1	15	3	PP2	3	2	PP2	14	2	PP2	6	3	P4	9	3	P5	1	2	P6	1	2	P7	1	3
L1	24	3	PP2	11	2	PP2	14	2	PP2	6	3	P4	17	3	P5	1	2	P6	1	2	P7	1	3
PP2	10	1	PP2	13	2	PP2	14	2	PP2	6	3	P5	2	1	P5	1	2	P6	1	2	P7	2	3
PP2	13	1	PP2	13	2	PP2	14	2	PP2	10	3	P5	2	1	P5	1	2	P6	1	2	P7	2	3
PP2	14	1	PP2	18	2	PP2	14	2	PP2	11	3	P5	3	1	P5	1	2	P6	1	2	P7	2	3
PP2	14	1	PP2	18	2	PP2	18	2	PP2	14	3	P5	3	1	P5	2	2	P6	1	2	P7	2	3
PP2	16	1	PP2	18	2	PP2	19	2	PP2	17	3	P5	3	1	P5	2	2	P6	1	2	P7	2	3
PP2	16	1	PP2	18	2	PP2	21	2	PP2	41	3	P5	3	1	P5	2	2	P6	1	2	P7	3	3
PP2	17	1	PP2	18	2	PP2	23	2	PP2	43	3	P5	3	1	P5	2	2	P6	1	2	P8	4	1
PP2	17	1	PP2	18	2	PP2	23	2	P4	1	1	P5	3	1	P5	2	2	P6	1	2	P8	8	1
PP2	19	1	PP2	18	2	PP2	26	2	P4	2	1	P5	3	1	P5	0	3	P6	1	2	P8	12	1
PP2	25	1	PP2	11	3	PP2	26	2	P4	3	1	P5	3	1	P5	2	3	P6	1	2	P8	12	1
PP2	33	1	PP2	13	3	PP2	27	2	P4	4	1	P5	3	1	P5	2	3	P6	2	2	P8	13	1
PP2	2	2	PP2	14	3	PP2	39	2	P4	7	1	P5	8	1	P5	3	3	P6	2	2	P8	14	1
PP2	5	2	PP2	15	3	PP2	10	3	P4	7	1	P5	11	1	P5	8	3	P6	1	3	P8	14	1
PP2	15	2	PP2	15	3	PP2	13	3	P4	11	1	P5	12	1	P5	8	3	P6	1	3	P8	15	1
PP2	15	2	PP2	16	3	PP2	13	3	P4	13	1	P5	2	2	P5	12	3	P6	1	3	P8	15	1
PP2	16	2	PP2	17	3	PP2	14	3	P4	13	1	P5	2	2	P6	0	1	P6	1	3	P8	16	1
PP2	19	2	PP2	18	3	PP2	15	3	P4	16	1	P5	2	2	P6	0	1	P6	1	3	P8	19	1
PP2	23	2	PP2	25	3	PP2	18	3	P4	16	1	P5	2	2	P6	0	1	P6	1	3	P8	19	1
PP2	24	2	PP2	25	3	PP2	20	3	P4	19	1	P5	2	2	P6	0	1	P6	2	3	P8	19	1
PP2	27	2	PP2	26	3	PP2	20	3	P4	1	2	P5	2	2	P6	1	1	P6	4	3	P8	20	1
PP2	29	2	PP2	26	3	PP2	21	3	P4	9	2	P5	2	2	P6	1	1	P7	1	1	P8	20	1
PP2	46	2	PP2	26	3	PP2	25	3	P4	9	2	P5	3	2	P6	1	1	P7	1	1	P8	21	1
PP2	1	3	PP2	26	3	PP2	25	3	P4	9	2	P5	3	2	P6	1	1	P7	1	1	P8	22	1
PP2	17	3	PP2	28	3	PP2	27	3	P4	11	2	P5	3	2	P6	1	1	P7	1	1	P8	38	1
PP2	17	3	PP2	28	3	PP2	37	3	P4	11	2	P5	3	2	P6	1	1	P7	2	1	P8	1	2
PP2	18	3	PP2	28	3	P4	11	1	P4	13	2	P5	12	2	P6	1	1	P7	2	1	P8	1	2
PP2	18	3	PP2	28	3	P4	12	1	P4	13	2	P5	0	3	P6	1	1	P7	2	1	P8	1	2
PP2	19	3	PP3	9	1	P4	13	1	P4	1	3	P5	2	3	P6	1	1	P7	2	1	P8	2	2
PP2	19	3	PP3	9	1	P4	15	1	P4	1	3	P5	5	3	P6	1	1	P7	2	1	P8	8	2
PP2	23	3	PP3	9	1	P4	15	1	P4	2	3	P5	6	3	P6	1	1	P7	2	1	P8	11	2
PP2	25	3	PP3	16	2	P4	15	1	P4	2	3	P5	9	3	P6	1	1	P7	2	1	P8	11	2
PP2	25	3	PP3	8	3	P4	16	1	P4	3	3	P5	9	3	P6	1	1	P7	2	1	P8	11	2
PP2	25	3	P4	10	1	P4	16	1	P4	5	3	P5	9	3	P6	1	1	P7	2	1	P8	12	2
PP2	42	3	P4	11	1	P4	17	1	P4	9	3	P5	9	3	P6	1	1	P7	2	1	P8	22	2
PP2	46	3	P4	11	1	P4	17	1	P4	19	3	P5	10	3	P6	2	1	P7	2	1	P8	29	2
PP3	5	1	P4	13	1	P4	17	1	P4	1	3	P5	11	3	P6	0	2	P7	2	1	P8	29	2
PP3	8	1	P4	14	1	P4	17	1	P4	1	3	P5	14	3	P6	1	2	P7	2	1	P8	0	3
PP3	13	1	P4	14	1	P4	17	1	P4	5	3	P5	14	3	P6	1	2	P7	1	2	P8	5	3
PP3	14	1	P4	14	1	P4	19	1	P4	12	3	P5	14	3	P6	1	2	P7	1	2	P8	7	3
PP3	15	1	P4	14	1	P4	19	1	P4	13	3	P5	15	3	P6	1	2	P7	1	2	P8	7	3
PP3	15	1	P4	14	1	P4	22	1	P5	4	1	P6	0	1	P6	1	2	P7	1	2	P8	8	3
PP3	15	1	P4	14	1	P4	24	1	P5	7	1	P6	1	1	P6	1	2	P7	1	2	P8	8	3
PP3	15	1	P4	14	1	P4	27	1	P5	7	1	P6	2	1	P6	1	2	P7	3	2	P8	8	3
PP3	17	1	P4	15	1	P4	37	1	P5	7	1	P6	2	1	P6	1	2	P7	6	2	P8	11	3
PP3	18	1	P4	15	1	P4	45	1	P5	8	1	P6	2	1	P6	1	2	P7	6	2	P8	11	3
PP3	18	1	P4	16	1	P4	3	2	P5	8	1	P6	2	1	P6	1	2	P7	7	2	P8	11	3
PP3	19	1	P4	26	1	P4	12	2	P5	8	1	P6	4	1	P6	1	2	P7	7	2	P8	13	3
PP3	20	1	P4	29	1	P4	14	2	P5	10	1	P6	6	1	P6	1	2	P7	8	2	P8	13	3
PP3	21	1	P4	54	1	P4	15	2	P5	10	1	P6	8	1	P6	1	2	P7	9	2	P8	13	3
PP3	29	1	P4	59	1	P4	16	2	P5	10	1	P6	8	1	P6	1	2	P7	9	2	P8	14	3
PP3	30	1	P4	70	1	P4	16	2	P5	10	1	P6	1	2	P6	0	3	P7	9	2	P8	14	3
PP3	32	1	P4	10	2	P4	17	2	P5	11	1	P6	2	2	P6	0	3	P7	9	2	P8	14	3
PP3	34	1	P4	10	2	P4	19	2	P5	11	1	P6	2	2	P6	0	3	P7	10	2	P8	19	3
PP3	35	1	P4	11	2	P4	19	2	P5	11	1	P6	3	2	P6	0	3	P7	12	2	P8	24	3
PP3	36	1	P4	14	2	P4	19	2	P5	11	1	P6	3	2	P6	0	3	P7	12	2	P8	25	3
PP3	38	1	P4	14	2	P4	20	2	P5	15	1	P6	3	2	P6	0	3	P7	1	3	P9	6	1
PP3	39	1	P4	14	2	P4	22	2	P5	6	2	P6	4	2	P6	1	3	P7	1	3	P9	6	1
PP3	44	1	P4	15	2	P4	24	2	P5	7	2	P6	4	2	P6	1	3	P7	3	3	P9	6	1
PP3	7	2	P4	15	2	P4	24	2	P5	7	2	P6	4	2	P6	1	3	P7	4	3	P9	9	1
PP3	11	2	P4	15	2	P4	25	2	P5	7	2	P6	4	2	P6	1	3	P7	7	3	P9	11	1
PP3	14	2	P4	15	2	P4	25	2	P5	7	2	P6	4	2	P6	1	3	P7	9	3	P9	11	1
PP3	19	2	P4	16	2	P4	26	2	P5	7	2	P6	4	2	P6	1	3	P7	9	3	P9	13	1
PP3	20	2	P4	33	2	P4	44	2	P5	7	2	P6	4	2	P6	1	3	P7	9	3	P9	14	1
PP3	20	2	P4	33	2	P4	3	3	P5	11	2	P6	4	2	P6	1	3	P7	9	3	P9	15	1
PP3	20	2	P4	2	3	P4	8	3	P5	11	2	P6	4	2	P6	1	3	P7	10	3	P9	17	1
PP3	21	2	P4	3	3	P4	8	3	P5	11	2	P6	4	2	P6	1	3	P7	10	3	P9	17	1
PP3	21	2	P4	4	3	P4	8	3	P5	11	2	P6	4	2	P6	1	3	P7	16	3	P9	17	1
PP3	21	2	P4	9	3	P4	8	3	P5	11	2	P6	7	2	P6	1	3	P8	3	1	P9	18	1
PP3	22	2	P4	10	3	P4	8	3	P5	11	2	P6	7	2	P6	1	3	P8	8	1	P9	18	1
PP3	24	2	P4	10	3	P4	8	3	P5	11	2	P6	7	2	P6	1	3	P8	9	1	P9	20	1
PP3	24	2	P4	10	3	P4	8	3	P5	11	2	P6	7	2	P7	1	1	P8	9	1	P9	3	2
PP3	24	2	P4	10	3	P4	8	3	P5	11	2	P6	9	2	P7	1	1	P8	11	1	P9	6	2
PP3	24	2	P4	13	3	P4	8	3	P5	13	2	P6	12	2	P7	1	1	P8	14	1	P9	7	2
PP3	26	2	P4	14	3	P4	8	3	P5	7	3	P6	2	3	P7	1	1	P8	14	1	P9	7	2
PP3	27	2	P4	16	3	P4	8	3	P5	8	3	P6	2	3	P7	1	1	P8	14	1	P9	7	2
PP3	33	2	P4	17	3	P5	3	1	P5	9	3	P6	2	3	P7	1	1	P8	18	1	P9	7	2
PP3	45	2	P4	25	3	P5	7	1	P5	10	3	P6	2	3	P7	1	1	P8	20	1	P9	7	2
PP3	6	3	P4	26	3	P5	9	1	P5	14	3	P6	2	3	P7	1	1	P8	22	1	P9	7	2
PP3	6	3	P5	11	1	P5	9	1	P5	4	3	P6	2	3	P7	1	1	P8	25	1	P9	7	2
PP3	8	3	P5	12	1	P5	10	1	P5	8	3	P6	2	3	P7	1	1	P8	7	2	P9	14	2
PP3	8	3	P5	12	1	P5	10	1	P5	9	3	P6	2	3	P7	1	1	P8	7	2	P9	15	2
PP3	9	3	P5	12	1	P5	12	1	P5	10	3	P6	2	3	P7	1	1	P8	14	2	P9	15	2
PP3	9	3	P5	12	1	P5	12	1	P5	12	3	P6	2	3	P7	1	1	P8	15	2	P9	15	2
PP3	10	3	P5	14	1	P5	13	1	P5	13	3	P6	2	3	P7	1	1	P8	17	2	P9	18	2
PP3	10	3	P5	16	1	P5	13	1	P5	13	3	P6	2	3	P7	1	1	P8	20	2	P9	18	2
PP3	10	3	P5	18	1	P5	14	1	P5	13	3	P6	2	3	P7	1	1	P8	20	2	P9	18	2
PP3	11	3	P5	18	1	P5	15	1	P5	16	3	P6	2	3	P7	1	1	P8	20	2	P9	21	2
PP3	11	3	P5	19	1	P5	19	1	P5	16	3	P7	2	1	P7	1	1	P8	22	2	P9	5	3
PP3	13	3	P5	20	1	P5	20	1	P6	0	1	P7	2	1	P7	2	1	P8	36	2	P9	8	3
PP3	14	3	P5	20	1	P5	21	1	P6	8	1	P7	2	1	P7	1	2	P8	1	3	P9	13	3
PP3	15	3	P5	22	1	P5	21	1	P6	8	1	P7	2	1	P7	1	2	P8	1	3	P9	13	3
PP3	15	3	P5	22	1	P5	24	1	P6	8	1	P7	2	1	P7	1	2	P8	1	3	P9	13	3
PP3	16	3	P5	22	1	P5	28	1	P6	8	1	P7	2	1	P7	1	2	P8	2	3	P9	13	3
PP3	17	3	P5	23	1	P5	9	2	P6	9	1	P7	2	1	P7	1	2	P8	6	3	P9	13	3
PP3	21	3	P5	24	1	P5	9	2	P6	9	1	P7	2	1	P7	1	2	P8	10	3	P9	13	3
PP3	21	3	P5	24	1	P5	10	2	P6	9	1	P7	2	1	P7	1	2	P8	11	3	P9	13	3
PP3	21	3	P5	24	1	P5	13	2	P6	9	1	P7	2	1	P7	1	2	P8	11	3	P9	13	3
PP3	22	3	P5	25	1	P5	14	2	P6	10	1	P7	2	1	P7	1	2	P8	11	3	P9	13	3
PP3	26	3	P5	25	1	P5	15	2	P6	10	1	P7	2	1	P7	2	2	P8	13	3	P9	13	3
PP3	27	3	P5	26	1	P5	15	2	P6	10	1	P7	2	1	P7	4	2	P8	13	3	P9	13	3
PP3	28	3	P5	10	2	P5	16	2	P6	11	1	P7	3	1	P7	5	2	P8	17	3	P9	13	3
PP3	34	3	P5	10	2	P5	18	2	P6	11	1	P7	4	1	P7	1	2	P8	18	3	P9	13	3
PP3	54	3	P5	12	2	P5	19	2	P6	12	1	P7	4	1	P7	2	2	P8	22	3	P9	13	3
P4	1	1	P5	12	2	P5	20	2	P6	13	1	P7	4	1	P7	3	2	P8	28	3	P9	13	3
P4	2	1	P5	12	2	P5	21	2	P6	13	1	P7	5	1	P7	6	2	P8	31	3	P11	3	1
P4	4	1	P5	16	2	P5	23	2	P6	13	1	P7	6	1	P7	6	2	P9	13	1	P11	16	1
P4	4	1	P5	16	2	P5	38	2	P6	30	1	P7	7	1	P7	6	2	P9	14	1	P11	0	2
P4	10	1	P5	16	2	P5	2	3	P6	2	2	P7	7	1	P7	7	2	P9	16	1	P11	1	2
P4	11	1	P5	18	2	P5	3	3	P6	4	2	P7	2	2	P7	7	2	P9	16	1	P11	3	2
P4	11	1	P5	19	2	P5	4	3	P6	6	2	P7	2	2	P7	7	2	P9	19	1	P11	6	2
P4	14	1	P5	19	2	P5	7	3	P6	7	2	P7	2	2	P7	7	2	P9	26	1	P11	14	2
P4	17	1	P5	19	2	P5	10	3	P6	9	2	P7	2	2	P7	10	2	P9	31	1	P11	14	2
P4	19	1	P5	20	2	P5	10	3	P6	10	2	P7	2	2	P7	10	2	P9	31	1	P11	21	2
P4	20	1	P5	20	2	P5	10	3	P6	10	2	P7	2	2	P7	10	2	P9	4	2	CK	13	1
P4	23	1	P5	21	2	P5	10	3	P6	10	2	P7	2	2	P7	10	2	P9	9	2	CK	14	1
P4	24	1	P5	21	2	P5	10	3	P6	10	2	P7	2	2	P7	10	2	P9	10	2	CK	14	1
P4	26	1	P5	21	2	P5	11	3	P6	10	2	P7	2	2	P7	12	2	P9	11	2	CK	18	1
P4	26	1	P5	21	2	P5	11	3	P6	10	2	P7	2	2	P7	18	2	P9	11	2	CK	18	1
P4	26	1	P5	23	2	P5	11	3	P6	10	2	P7	2	2	P7	19	2	P9	12	2	CK	18	1
P4	27	1	P5	23	2	P5	12	3	P6	12	2	P7	2	2	P7	2	3	P9	13	2	CK	19	1
P4	45	1	P5	24	2	P5	16	3	P6	14	2	P7	2	2	P7	2	3	P9	15	2	CK	19	1
P4	56	1	P5	24	2	P5	16	3	P6	14	2	P7	2	2	P7	2	3	P9	15	2	CK	20	1
P4	14	2	P5	25	2	P5	16	3	P6	14	2	P7	2	2	P7	2	3	P9	16	2	CK	20	1
P4	17	2	P5	25	2	P6	3	1	P6	14	2	P7	3	2	P7	2	3	P9	16	2	CK	20	1
P4	18	2	P5	8	3	P6	7	1	P6	15	2	P7	3	2	P7	2	3	P9	16	2	CK	21	1
P4	20	2	P5	11	3	P6	10	1	P6	15	2	P7	3	2	P7	2	3	P9	17	2	CK	21	1
P4	21	2	P5	12	3	P6	10	1	P6	15	2	P7	4	2	P7	2	3	P9	22	2	CK	21	1
P4	22	2	P5	12	3	P6	12	1	P6	16	2	P7	5	2	P7	2	3	P9	31	2	CK	21	1
P4	22	2	P5	19	3	P6	13	1	P6	25	2	P7	7	2	P7	2	3	P9	1	3	CK	22	1
P4	22	2	P5	19	3	P6	14	1	P6	2	3	P7	7	2	P7	2	3	P9	12	3	CK	29	1
P4	22	2	P5	19	3	P6	14	1	P6	2	3	P7	8	2	P7	4	3	P9	12	3	CK	29	1
P4	23	2	P5	20	3	P6	14	1	P6	4	3	P7	2	3	P7	7	3	P9	14	3	CK	29	1
P4	24	2	P5	21	3	P6	14	1	P6	9	3	P7	2	3	P7	7	3	P9	14	3	CK	34	1
P4	25	2	P5	21	3	P6	14	1	P6	10	3	P7	2	3	P7	8	3	P9	14	3	CK	15	2
P4	25	2	P5	22	3	P6	15	1	P6	11	3	P7	2	3	P7	8	3	P9	16	3	CK	17	2
P4	25	2	P5	23	3	P6	15	1	P6	12	3	P7	2	3	P7	12	3	P9	16	3	CK	19	2
P4	25	2	P5	23	3	P6	15	1	P6	12	3	P7	2	3	P7	14	3	P9	18	3	CK	21	2
P4	40	2	P5	24	3	P6	16	1	P6	12	3	P7	2	3	P7	14	3	P9	19	3	CK	22	2
P4	42	2	P5	24	3	P6	17	1	P6	12	3	P7	2	3	P7	15	3	P9	19	3	CK	22	2
P4	47	2	P5	24	3	P6	17	1	P6	12	3	P7	3	3	P7	15	3	P9	21	3	CK	23	2
P4	1	3	P5	25	3	P6	17	1	P6	12	3	P7	8	3	P7	15	3	P9	21	3	CK	23	2
P4	12	3	P5	25	3	P6	18	1	P6	12	3	P7	10	3	P7	16	3	P9	22	3	CK	23	2
P4	13	3	P6	9	1	P6	18	1	P6	14	3	P7	10	3	P8	0	1	P10	4	1	CK	24	2
P4	14	3	P6	10	1	P6	20	1	P6	17	3	P7	10	3	P8	2	1	P10	2	2	CK	24	2
P4	15	3	P6	10	1	P6	21	1	P7	8	1	P7	10	3	P8	2	1	P10	4	2	CK	25	2
P4	15	3	P6	10	1	P6	21	1	P7	9	1	P7	10	3	P8	4	1	P10	5	2	CK	25	2
P4	19	3	P6	13	1	P6	21	1	P7	9	1	P7	10	3	P8	5	1	P10	0	3	CK	29	2
P4	20	3	P6	15	1	P6	27	1	P7	11	1	P7	10	3	P8	8	1	P10	2	3	CK	29	2
P4	23	3	P6	15	1	P6	12	2	P7	12	1	P8	4	1	P8	11	1	P10	4	3	CK	30	2
P4	23	3	P6	15	1	P6	13	2	P7	12	1	P8	4	1	P8	12	1	P10	5	3	CK	32	2
P4	24	3	P6	17	1	P6	13	2	P7	13	1	P8	4	1	P8	12	1	P10	10	3	CK	32	2
P4	24	3	P6	17	1	P6	15	2	P7	14	1	P8	5	1	P8	13	1	P10	13	3	CK	32	2
P4	24	3	P6	17	1	P6	15	2	P7	15	1	P8	6	1	P8	14	1	P10	19	3	CK	34	2
P4	24	3	P6	27	1	P6	15	2	P7	15	1	P8	11	1	P8	16	1	P11	1	1	CK	34	2
P4	24	3	P6	11	2	P6	15	2	P7	15	1	P8	11	1	P8	16	1	P11	4	1	CK	34	2
P4	24	3	P6	13	2	P6	15	2	P7	15	1	P8	12	1	P8	16	1	P11	4	1	CK	35	2
P4	24	3	P6	15	2	P6	15	2	P7	15	1	P8	12	1	P8	16	1	P11	7	1	CK	37	2
P4	24	3	P6	15	2	P6	16	2	P7	15	1	P8	13	1	P8	17	1	P11	10	1	CK	41	2
P4	24	3	P6	15	2	P6	16	2	P7	17	1	P8	13	1	P8	18	1	P11	16	1	CK	42	2
P5	8	1	P6	17	2	P6	16	2	P7	17	1	P8	14	1	P8	19	1	P11	1	2	CK	42	2
P5	8	1	P6	23	2	P6	19	2	P7	17	1	P8	14	1	P8	25	1	P11	1	2	CK	49	2
P5	9	1	P6	24	2	P6	24	2	P7	17	1	P8	15	1	P8	27	1	P11	1	2	CK	6	3
P5	10	1	P6	24	2	P6	24	2	P7	3	2	P8	16	1	P8	11	2	P11	3	2	CK	15	3
P5	12	1	P6	24	2	P6	24	2	P7	12	2	P8	16	1	P8	12	2	P11	4	2	CK	20	3
P5	12	1	P6	24	2	P6	24	2	P7	12	2	P8	20	1	P8	13	2	P11	6	2	CK	23	3
P5	12	1	P6	24	2	P6	24	2	P7	13	2	P8	22	1	P8	14	2	P11	7	2	CK	24	3
P5	13	1	P6	25	2	P6	25	2	P7	13	2	P8	22	1	P8	14	2	P11	7	2	CK	24	3
P5	13	1	P6	30	2	P6	25	2	P7	14	2	P8	27	1	P8	16	2	P11	11	2	CK	30	3
P5	14	1	P6	30	2	P6	4	3	P7	15	2	P8	39	1	P8	16	2	P11	12	2	CK	30	3
P5	14	1	P6	32	2	P6	4	3	P7	15	2	P8	42	1	P8	16	2	P11	16	2	CK	30	3
P5	20	1	P6	35	2	P6	9	3	P7	16	2	P8	49	1	P8	16	2	P11	20	2	CK	32	3
P5	20	1	P6	3	3	P6	10	3	P7	17	2	P8	6	2	P8	17	2	P11	1	3	CK	32	3
P5	21	1	P6	7	3	P6	11	3	P7	17	2	P8	7	2	P8	17	2	P11	2	3	CK	32	3
P5	28	1	P6	10	3	P6	16	3	P7	17	2	P8	9	2	P8	17	2	P11	3	3	CK	32	3
P5	28	1	P6	10	3	P6	16	3	P7	17	2	P8	10	2	P8	17	2	P11	6	3	CK	32	3
P5	28	1	P6	11	3	P6	20	3	P7	17	2	P8	12	2	P8	17	2	P11	6	3	CK	33	3
P5	28	1	P6	11	3	P6	20	3	P7	17	2	P8	12	2	P8	20	2	P11	20	3	CK	34	3
P5	6	2	P6	11	3	P6	20	3	P7	17	2	P8	13	2	P8	20	2	CK	13	1	CK	40	3
P5	8	2	P6	14	3	P7	12	1	P7	17	2	P8	13	2	P8	31	2	CK	14	1	CK	40	3
P5	13	2	P6	22	3	P7	12	1	P7	17	2	P8	14	2	P8	1	3	CK	14	1	CK	47	3
P5	18	2	P7	11	1	P7	12	1	P7	2	3	P8	14	2	P8	1	3	CK	18	1	CK	47	3
P5	19	2	P7	11	1	P7	12	1	P7	2	3	P8	17	2	P8	2	3	CK	18	1	CK	53	3
P5	19	2	P7	12	1	P7	12	1	P7	2	3	P8	18	2	P8	2	3	CK	18	1	CK	60	3
P5	19	2	P7	12	1	P7	12	1	P7	2	3	P8	18	2	P8	2	3	CK	19	1	CK	66	3
P5	20	2	P7	12	1	P7	12	1	P7	2	3	P8	20	2	P8	3	3	CK	19	1
P5	20	2	P7	12	1	P7	12	1	P7	2	3	P8	20	2	P8	5	3	CK	20	1
P5	20	2	P7	12	1	P7	12	1	P7	2	3	P8	25	2	P8	5	3	CK	20	1
P5	20	2	P7	13	1	P7	12	1	P7	2	3	P8	26	2	P8	7	3	CK	20	1
P5	20	2	P7	13	1	P7	12	1	P7	3	3	P8	32	2	P8	12	3	CK	21	1
P5	20	2	P7	14	1	P7	12	1	P7	3	3	P8	44	2	P8	12	3	CK	21	1
P5	20	2	P7	15	1	P7	15	1	P7	3	3	P8	6	3	P8	14	3	CK	21	1
P5	21	2	P7	16	1	P7	18	1	P7	8	3	P8	6	3	P8	14	3	CK	21	1
P5	22	2	P7	19	1	P7	18	1	P7	8	3	P8	8	3	P8	18	3	CK	22	1
P5	26	2	P7	23	1	P7	24	1	P7	14	3	P8	8	3	P8	19	3	CK	29	1
P5	29	2	P7	25	1	P7	24	1	P7	14	3	P8	9	3	P8	19	3	CK	29	1
P5	9	3	P7	25	1	P7	33	1	P7	15	3	P8	9	3	P8	19	3	CK	29	1
P5	10	3	P7	25	1	P7	34	1	P7	18	3	P8	10	3	P8	19	3	CK	34	1
P5	10	3	P7	25	1	P7	7	2	P7	21	3	P8	10	3	P8	19	3	CK	15	2
P5	12	3	P7	28	1	P7	12	2	P7	21	3	P8	13	3	P8	19	3	CK	17	2
P5	12	3	P7	29	1	P7	14	2	P7	22	3	P8	13	3	P8	25	3	CK	19	2
P5	12	3	P7	35	1	P7	14	2	P8	15	1	P8	14	3	P8	26	3	CK	21	2
P5	13	3	P7	45	1	P7	15	2	P8	16	1	P8	14	3	P9	2	1	CK	22	2
P5	13	3	P7	11	2	P7	15	2	P8	19	1	P8	15	3	P9	3	1	CK	22	2
P5	13	3	P7	14	2	P7	15	2	P8	19	1	P8	15	3	P9	13	1	CK	23	2
P5	14	3	P7	14	2	P7	15	2	P8	20	1	P8	16	3	P9	13	1	CK	23	2
P5	14	3	P7	15	2	P7	15	2	P8	20	1	P8	17	3	P9	13	1	CK	23	2
P5	14	3	P7	16	2	P7	15	2	P8	22	1	P9	11	1	P9	13	1	CK	24	2
P5	14	3	P7	16	2	P7	15	2	P8	23	1	P9	12	1	P9	13	1	CK	24	2
P5	14	3	P7	16	2	P7	15	2	P8	24	1	P9	14	1	P9	14	1	CK	25	2
P5	15	3	P7	16	2	P7	15	2	P8	24	1	P9	16	1	P9	14	1	CK	25	2
P5	15	3	P7	16	2	P7	15	2	P8	25	1	P9	18	1	P9	14	1	CK	29	2
P5	16	3	P7	19	2	P7	15	2	P8	26	1	P9	18	1	P9	15	1	CK	29	2
P5	17	3	P7	19	2	P7	15	2	P8	29	1	P9	18	1	P9	16	1	CK	30	2
P5	17	3	P7	23	2	P7	15	2	P8	9	2	P9	21	1	P9	16	1	CK	32	2
P5	19	3	P7	25	2	P7	15	2	P8	17	2	P9	21	1	P9	17	1	CK	32	2
P5	28	3	P7	25	2	P7	15	2	P8	18	2	P9	28	1	P9	17	1	CK	32	2
P5	29	3	P7	25	2	P7	6	3	P8	19	2	P9	8	2	P9	17	1	CK	34	2
P5	29	3	P7	28	2	P7	7	3	P8	21	2	P9	10	2	P9	18	1	CK	34	2
P5	30	3	P7	28	2	P7	10	3	P8	22	2	P9	14	2	P9	18	1	CK	34	2
P5	30	3	P7	29	2	P7	10	3	P8	24	2	P9	15	2	P9	19	1	CK	35	2
P5	30	3	P7	29	2	P7	11	3	P8	24	2	P9	16	2	P9	19	1	CK	37	2
P5	30	3	P7	29	2	P7	12	3	P8	30	2	P9	18	2	P9	27	1	CK	41	2
P5	30	3	P7	42	2	P7	12	3	P8	38	2	P9	18	2	P9	11	2	CK	42	2
P5	30	3	P7	3	3	P7	12	3	P8	40	2	P9	21	2	P9	13	2	CK	42	2
P5	30	3	P7	3	3	P7	12	3	P8	1	3	P9	21	2	P9	13	2	CK	49	2
P6	11	1	P7	5	3	P7	13	3	P8	3	3	P9	26	2	P9	13	2	CK	6	3
P6	12	1	P7	8	3	P7	14	3	P8	11	3	P9	26	2	P9	15	2	CK	15	3
P6	12	1	P7	9	3	P7	14	3	P8	11	3	P9	0	3	P9	16	2	CK	20	3
P6	12	1	P7	10	3	P7	14	3	P8	12	3	P9	0	3	P9	16	2	CK	23	3
P6	12	1	P7	12	3	P7	15	3	P8	16	3	P9	6	3	P9	16	2	CK	24	3
P6	12	1	P7	14	3	P7	15	3	P8	16	3	P9	9	3	P9	19	2	CK	24	3
P6	16	1	P7	15	3	P7	16	3	P8	16	3	P9	9	3	P9	20	2	CK	30	3
P6	18	1	P7	16	3	P7	17	3	P8	16	3	P9	9	3	P9	21	2	CK	30	3
P6	18	1	P7	18	3	P7	18	3	P8	17	3	P9	9	3	P9	24	2	CK	30	3
P6	9	2	P7	26	3	P7	19	3	P8	17	3	P9	9	3	P9	25	2	CK	32	3
P6	9	2	P7	29	3	P7	19	3	P8	20	3	P9	9	3	P9	28	2	CK	32	3
P6	15	2	P7	35	3	P7	19	3	P8	22	3	P9	12	3	P9	29	2	CK	32	3
P6	15	2	P8	7	1	P7	20	3	P8	23	3	P9	15	3	P9	41	2	CK	32	3
P6	17	2	P8	9	1	P7	22	3	P8	23	3	P9	16	3	P9	0	3	CK	32	3
P6	17	2	P8	9	1	P7	22	3	P8	23	3	P9	16	3	P9	7	3	CK	33	3
P6	17	2	P8	9	1	P7	22	3	P9	0	1	P9	16	3	P9	8	3	CK	34	3
P6	17	2	P8	13	1	P8	14	1	P9	7	1	P9	16	3	P9	8	3	CK	40	3
P6	17	2	P8	14	1	P8	15	1	P9	8	1	P9	16	3	P9	8	3	CK	40	3
P6	21	2	P8	17	1	P8	15	1	P9	8	1	P9	16	3	P9	10	3	CK	47	3
P6	21	2	P8	18	1	P8	17	1	P9	8	1	P9	16	3	P9	11	3	CK	47	3
P6	24	2	P8	18	1	P8	18	1	P9	12	1	P10	0	1	P9	12	3	CK	53	3
P6	1	3	P8	20	1	P8	18	1	P9	16	1	P10	1	1	P9	14	3	CK	60	3
P6	3	3	P8	20	1	P8	19	1	P9	16	1	P10	1	1	P9	14	3	CK	66	3
P6	3	3	P8	20	1	P8	20	1	P9	16	1	P10	4	1	P9	15	3
P6	4	3	P8	20	1	P8	21	1	P9	17	1	P10	5	1	P9	15	3
P6	4	3	P8	21	1	P8	21	1	P9	17	1	P10	7	1	P9	16	3
P6	4	3	P8	22	1	P8	21	1	P9	17	1	P10	8	1	P9	16	3
P6	4	3	P8	24	1	P8	22	1	P9	17	1	P10	9	1	P9	18	3
P6	12	3	P8	28	1	P8	23	1	P9	21	1	P10	10	1	P9	18	3
P6	14	3	P8	34	1	P8	25	1	P9	15	2	P10	10	1	P9	23	3
P6	21	3	P8	15	2	P8	25	1	P9	18	2	P10	10	1	P9	28	3
P6	35	3	P8	16	2	P8	35	1	P9	18	2	P10	10	1	P10	13	1
P6	37	3	P8	18	2	P8	40	1	P9	18	2	P10	10	1	P10	5	2
P7	4	1	P8	18	2	P8	41	1	P9	18	2	P10	12	1	P10	8	2
P7	6	1	P8	20	2	P8	4	2	P9	19	2	P10	12	1	P10	8	2
P7	8	1	P8	22	2	P8	14	2	P9	19	2	P10	12	1	P10	8	2
P7	9	1	P8	22	2	P8	15	2	P9	22	2	P10	19	1	P10	8	2
P7	9	1	P8	22	2	P8	17	2	P9	22	2	P10	31	1	P10	8	2
P7	9	1	P8	22	2	P8	17	2	P9	26	2	P10	11	2	P10	14	2
P7	11	1	P8	24	2	P8	18	2	P9	1	3	P10	11	2	P10	14	2
P7	11	1	P8	33	2	P8	19	2	P9	1	3	P10	11	2	P10	15	2
P7	11	1	P8	34	2	P8	19	2	P9	1	3	P10	11	2	P10	16	2
P7	14	1	P8	36	2	P8	19	2	P9	9	3	P10	12	2	P10	4	3
P7	16	1	P8	58	2	P8	20	2	P9	12	3	P10	12	2	P10	4	3
P7	16	1	P8	1	3	P8	20	2	P9	13	3	P10	12	2	P10	4	3
P7	20	1	P8	3	3	P8	21	2	P9	15	3	P10	12	2	P10	5	3
P7	24	1	P8	13	3	P8	21	2	P9	16	3	P10	12	2	P10	7	3
P7	27	1	P8	15	3	P8	23	2	P9	16	3	P10	12	2	P10	7	3
P7	38	1	P8	17	3	P8	24	2	P9	16	3	P10	12	2	P10	10	3
P7	39	1	P8	17	3	P8	24	2	P9	18	3	P10	12	2	P10	11	3
P7	44	1	P8	17	3	P8	26	2	P9	19	3	P10	12	2	P10	13	3
P7	44	1	P8	20	3	P8	38	2	P9	21	3	P10	19	2	P10	13	3
P7	19	2	P8	21	3	P8	42	2	P9	22	3	P10	10	3	P10	13	3
P7	19	2	P8	22	3	P8	53	2	P9	22	3	P10	11	3	P10	16	3
P7	21	2	P8	23	3	P8	5	3	P9	23	3	P10	11	3	P11	1	1
P7	24	2	P8	23	3	P8	13	3	P9	23	3	P10	11	3	P11	2	1
P7	26	2	P8	23	3	P8	13	3	P9	32	3	P10	11	3	P11	2	1
P7	26	2	P8	26	3	P8	14	3	P10	1	1	P10	11	3	P11	3	1
P7	26	2	P8	33	3	P8	14	3	P10	4	1	P10	11	3	P11	3	1
P7	26	2	P8	38	3	P8	14	3	P10	9	1	P10	11	3	P11	4	1
P7	26	2	P8	43	3	P8	15	3	P10	9	1	P10	12	3	P11	4	1
P7	27	2	P9	11	1	P8	15	3	P10	10	1	P10	12	3	P11	4	1
P7	29	2	P9	12	1	P8	15	3	P10	10	1	P10	13	3	P11	8	1
P7	36	2	P9	13	1	P8	15	3	P10	12	1	P10	13	3	P11	16	1
P7	42	2	P9	13	1	P8	15	3	P10	14	1	P10	15	3	P11	22	1
P7	47	2	P9	15	1	P8	19	3	P10	14	1	P10	15	3	P11	41	1
P7	47	2	P9	15	1	P8	19	3	P10	15	1	P10	15	3	P11	1	2
P7	1	3	P9	16	1	P8	20	3	P10	16	1	P10	16	3	P11	1	2
P7	9	3	P9	16	1	P8	21	3	P10	17	1	P10	17	3	P11	3	2
P7	9	3	P9	16	1	P8	22	3	P10	19	1	P10	20	3	P11	3	2
P7	9	3	P9	17	1	P8	29	3	P10	28	1	P10	22	3	P11	3	2
P7	10	3	P9	17	1	P8	30	3	P10	35	1	P11	1	1	P11	4	2
P7	11	3	P9	18	1	P8	32	3	P10	44	1	P11	8	1	P11	4	2
P7	11	3	P9	19	1	P8	33	3	P10	45	1	P11	8	1	P11	4	2
P7	11	3	P9	27	1	P8	37	3	P10	55	1	P11	8	1	P11	4	2
P7	12	3	P9	27	1	P8	37	3	P10	2	2	P11	10	1	P11	4	2
P7	12	3	P9	28	1	P9	10	1	P10	2	2	P11	12	1	P11	4	2
P7	12	3	P9	28	1	P9	12	1	P10	7	2	P11	12	1	P11	7	2
P7	12	3	P9	28	1	P9	13	1	P10	7	2	P11	14	1	P11	12	2
P7	12	3	P9	41	1	P9	13	1	P10	14	2	P11	14	1	P11	15	2
P7	13	3	P9	41	1	P9	14	1	P10	15	2	P11	14	1	P11	27	2
P7	13	3	P9	42	1	P9	14	1	P10	15	2	P11	16	1	P11	36	2
P7	13	3	P9	44	1	P9	14	1	P10	15	2	P11	17	1	P11	1	3
P7	14	3	P9	15	2	P9	16	1	P10	19	2	P11	18	1	P11	2	3
P7	15	3	P9	15	2	P9	16	1	P10	19	2	P11	18	1	P11	7	3
P7	15	3	P9	17	2	P9	17	1	P10	19	2	P11	19	1	P11	9	3
P7	15	3	P9	19	2	P9	18	1	P10	19	2	P11	21	1	P11	10	3
P7	15	3	P9	19	2	P9	19	1	P10	21	2	P11	26	1	P11	10	3
P7	17	3	P9	23	2	P9	20	1	P10	22	2	P11	29	1	P11	10	3
P7	23	3	P9	24	2	P9	21	1	P10	23	2	P11	0	2	P11	10	3
P7	27	3	P9	24	2	P9	23	1	P10	23	2	P11	0	2	CK	13	1
P7	46	3	P9	25	2	P9	25	1	P10	26	2	P11	0	2	CK	14	1
P8	5	1	P9	25	2	P9	28	1	P10	26	2	P11	1	2	CK	14	1
P8	13	1	P9	25	2	P9	30	1	P10	40	2	P11	2	2	CK	18	1
P8	15	1	P9	25	2	P9	33	1	P10	64	2	P11	14	2	CK	18	1
P8	15	1	P9	27	2	P9	38	1	P10	2	3	P11	16	2	CK	18	1
P8	16	1	P9	32	2	P9	39	1	P10	2	3	P11	17	2	CK	19	1
P8	16	1	P9	33	2	P9	41	1	P10	2	3	P11	18	2	CK	19	1
P8	18	1	P9	33	2	P9	45	1	P10	8	3	P11	18	2	CK	20	1
P8	20	1	P9	3	3	P9	49	1	P10	12	3	P11	18	2	CK	20	1
P8	21	1	P9	14	3	P9	53	1	P10	12	3	P11	19	2	CK	20	1
P8	22	1	P9	15	3	P9	55	1	P10	17	3	P11	19	2	CK	21	1
P8	42	1	P9	15	3	P9	10	2	P10	19	3	P11	21	2	CK	21	1
P8	43	1	P9	18	3	P9	11	2	P10	19	3	P11	1	3	CK	21	1
P8	18	2	P9	19	3	P9	12	2	P10	19	3	P11	1	3	CK	21	1
P8	19	2	P9	19	3	P9	12	2	P10	19	3	P11	1	3	CK	22	1
P8	24	2	P9	20	3	P9	13	2	P10	19	3	P11	9	3	CK	29	1
P8	25	2	P9	22	3	P9	13	2	P10	24	3	P11	10	3	CK	29	1
P8	25	2	P9	22	3	P9	15	2	P10	24	3	P11	10	3	CK	29	1
P8	25	2	P9	27	3	P9	16	2	P10	24	3	P11	11	3	CK	34	1
P8	26	2	P9	28	3	P9	17	2	P10	24	3	P11	11	3	CK	15	2
P8	26	2	P9	29	3	P9	19	2	P10	29	3	P11	13	3	CK	17	2
P8	26	2	P9	40	3	P9	20	2	P11	0	1	P11	16	3	CK	19	2
P8	29	2	P9	43	3	P9	22	2	P11	5	1	P11	19	3	CK	21	2
P8	2	3	P9	45	3	P9	24	2	P11	6	1	P11	22	3	CK	22	2
P8	11	3	P9	45	3	P9	30	2	P11	8	1	P11	23	3	CK	22	2
P8	11	3	P9	45	3	P9	32	2	P11	9	1	P11	24	3	CK	23	2
P8	12	3	P10	11	1	P9	37	2	P11	10	1	P11	25	3	CK	23	2
P8	15	3	P10	12	1	P9	39	2	P11	10	1	CK	13	1	CK	23	2
P8	15	3	P10	13	1	P9	44	2	P11	10	1	CK	14	1	CK	24	2
P8	16	3	P10	14	1	P9	46	2	P11	11	1	CK	14	1	CK	24	2
P8	16	3	P10	14	1	P9	54	2	P11	11	1	CK	18	1	CK	25	2
P8	18	3	P10	18	1	P9	3	3	P11	11	1	CK	18	1	CK	25	2
P8	18	3	P10	20	1	P9	12	3	P11	11	1	CK	18	1	CK	29	2
P8	19	3	P10	20	1	P9	13	3	P11	11	1	CK	19	1	CK	29	2
P8	19	3	P10	21	1	P9	13	3	P11	12	1	CK	19	1	CK	30	2
P8	20	3	P10	23	1	P9	13	3	P11	12	1	CK	20	1	CK	32	2
P8	24	3	P10	23	1	P9	15	3	P11	12	1	CK	20	1	CK	32	2
P8	24	3	P10	24	1	P9	15	3	P11	12	1	CK	20	1	CK	32	2
P8	25	3	P10	25	1	P9	15	3	P11	18	1	CK	21	1	CK	34	2
P8	25	3	P10	26	1	P9	16	3	P11	21	1	CK	21	1	CK	34	2
P8	26	3	P10	35	1	P9	17	3	P11	23	1	CK	21	1	CK	34	2
P8	26	3	P10	35	1	P9	17	3	P11	25	1	CK	21	1	CK	35	2
P9	10	1	P10	35	1	P9	20	3	P11	26	1	CK	22	1	CK	37	2
P9	10	1	P10	35	1	P9	28	3	P11	30	1	CK	29	1	CK	41	2
P9	11	1	P10	9	2	P9	35	3	P11	0	2	CK	29	1	CK	42	2
P9	12	1	P10	12	2	P9	50	3	P11	2	2	CK	29	1	CK	42	2
P9	12	1	P10	14	2	P9	59	3	P11	7	2	CK	34	1	CK	49	2
P9	12	1	P10	16	2	P10	3	1	P11	10	2	CK	15	2	CK	6	3
P9	12	1	P10	17	2	P10	10	1	P11	13	2	CK	17	2	CK	15	3
P9	13	1	P10	17	2	P10	14	1	P11	14	2	CK	19	2	CK	20	3
P9	13	1	P10	18	2	P10	15	1	P11	17	2	CK	21	2	CK	23	3
P9	14	1	P10	20	2	P10	17	1	P11	18	2	CK	22	2	CK	24	3
P9	15	1	P10	20	2	P10	19	1	P11	18	2	CK	22	2	CK	24	3
P9	15	1	P10	20	2	P10	20	1	P11	23	2	CK	23	2	CK	30	3
P9	15	1	P10	20	2	P10	20	1	P11	25	2	CK	23	2	CK	30	3
P9	16	1	P10	21	2	P10	24	1	P11	25	2	CK	23	2	CK	30	3
P9	16	1	P10	21	2	P10	24	1	P11	30	2	CK	24	2	CK	32	3
P9	20	1	P10	21	2	P10	25	1	P11	31	2	CK	24	2	CK	32	3
P9	30	1	P10	21	2	P10	29	1	P11	8	3	CK	25	2	CK	32	3
P9	38	1	P10	24	2	P10	33	1	P11	8	3	CK	25	2	CK	32	3
P9	38	1	P10	26	2	P10	34	1	P11	9	3	CK	29	2	CK	32	3
P9	38	1	P10	30	2	P10	62	1	P11	11	3	CK	29	2	CK	33	3
P9	53	1	P10	32	2	P10	3	2	P11	12	3	CK	30	2	CK	34	3
P9	11	2	P10	35	2	P10	10	2	P11	12	3	CK	32	2	CK	40	3
P9	11	2	P10	35	2	P10	13	2	P11	14	3	CK	32	2	CK	40	3
P9	12	2	P10	2	3	P10	14	2	P11	14	3	CK	32	2	CK	47	3
P9	14	2	P10	2	3	P10	16	2	P11	22	3	CK	34	2	CK	47	3
P9	14	2	P10	10	3	P10	18	2	P11	23	3	CK	34	2	CK	53	3
P9	14	2	P10	10	3	P10	18	2	P11	23	3	CK	34	2	CK	60	3
P9	17	2	P10	11	3	P10	18	2	P11	30	3	CK	35	2	CK	66	3
P9	17	2	P10	12	3	P10	19	2	P11	30	3	CK	37	2
P9	18	2	P10	12	3	P10	20	2	CK	13	1	CK	41	2
P9	18	2	P10	14	3	P10	22	2	CK	14	1	CK	42	2
P9	18	2	P10	14	3	P10	24	2	CK	14	1	CK	42	2
P9	21	2	P10	14	3	P10	24	2	CK	18	1	CK	49	2
P9	22	2	P10	15	3	P10	24	2	CK	18	1	CK	6	3
P9	25	2	P10	18	3	P10	25	2	CK	18	1	CK	15	3
P9	28	2	P10	18	3	P10	27	2	CK	19	1	CK	20	3
P9	29	2	P10	18	3	P10	29	2	CK	19	1	CK	23	3
P9	29	2	P10	20	3	P10	31	2	CK	20	1	CK	24	3
P9	29	2	P10	20	3	P10	34	2	CK	20	1	CK	24	3
P9	29	2	P10	21	3	P10	48	2	CK	20	1	CK	30	3
P9	52	2	P10	21	3	P10	9	3	CK	21	1	CK	30	3
P9	3	3	P10	28	3	P10	9	3	CK	21	1	CK	30	3
P9	5	3	P10	36	3	P10	9	3	CK	21	1	CK	32	3
P9	8	3	P10	37	3	P10	9	3	CK	21	1	CK	32	3
P9	9	3	P10	37	3	P10	9	3	CK	22	1	CK	32	3
P9	11	3	P11	0	1	P10	10	3	CK	29	1	CK	32	3
P9	11	3	P11	0	1	P10	11	3	CK	29	1	CK	32	3
P9	12	3	P11	2	1	P10	11	3	CK	29	1	CK	33	3
P9	12	3	P11	2	1	P10	12	3	CK	34	1	CK	34	3
P9	12	3	P11	4	1	P10	13	3	CK	15	2	CK	40	3
P9	12	3	P11	10	1	P10	15	3	CK	17	2	CK	40	3
P9	13	3	P11	10	1	P10	15	3	CK	19	2	CK	47	3
P9	13	3	P11	14	1	P10	16	3	CK	21	2	CK	47	3
P9	13	3	P11	15	1	P10	16	3	CK	22	2	CK	53	3
P9	13	3	P11	16	1	P10	17	3	CK	22	2	CK	60	3
P9	14	3	P11	17	1	P10	17	3	CK	23	2	CK	66	3
P9	15	3	P11	17	1	P10	18	3	CK	23	2
P9	15	3	P11	17	1	P10	26	3	CK	23	2
P9	15	3	P11	17	1	P10	29	3	CK	24	2
P9	22	3	P11	19	1	P10	33	3	CK	24	2
P9	24	3	P11	21	1	P10	34	3	CK	25	2
P9	25	3	P11	22	1	P11	8	1	CK	25	2
P9	28	3	P11	24	1	P11	9	1	CK	29	2
P9	29	3	P11	24	1	P11	10	1	CK	29	2
P9	30	3	P11	12	2	P11	11	1	CK	30	2
P9	35	3	P11	12	2	P11	12	1	CK	32	2
P9	38	3	P11	12	2	P11	14	1	CK	32	2
P9	39	3	P11	19	2	P11	16	1	CK	32	2
P9	39	3	P11	21	2	P11	17	1	CK	34	2
P9	54	3	P11	7	3	P11	17	1	CK	34	2
P10	2	1	P11	8	3	P11	17	1	CK	34	2
P10	6	1	P11	10	3	P11	19	1	CK	35	2
P10	11	1	P11	12	3	P11	19	1	CK	37	2
P10	11	1	P11	15	3	P11	19	1	CK	41	2
P10	20	1	P11	15	3	P11	19	1	CK	42	2
P10	20	1	P11	15	3	P11	22	1	CK	42	2
P10	21	1	P11	15	3	P11	22	1	CK	49	2
P10	22	1	P11	15	3	P11	10	2	CK	6	3
P10	23	1	P11	17	3	P11	15	2	CK	15	3
P10	23	1	P11	17	3	P11	15	2	CK	20	3
P10	23	1	P11	17	3	P11	19	2	CK	23	3
P10	28	1	P11	18	3	P11	19	2	CK	24	3
P10	35	1	P11	24	3	P11	19	2	CK	24	3
P10	39	1	P11	31	3	P11	19	2	CK	30	3
P10	43	1	P11	35	3	P11	19	2	CK	30	3
P10	48	1	P11	35	3	P11	19	2	CK	30	3
P10	48	1	P11	39	3	P11	4	3	CK	32	3
P10	11	2	CK	13	1	P11	11	3	CK	32	3
P10	11	2	CK	14	1	P11	12	3	CK	32	3
P10	11	2	CK	14	1	P11	14	3	CK	32	3
P10	11	2	CK	18	1	P11	15	3	CK	32	3
P10	18	2	CK	18	1	P11	15	3	CK	33	3
P10	19	2	CK	18	1	P11	15	3	CK	34	3
P10	20	2	CK	19	1	P11	15	3	CK	40	3
P10	20	2	CK	19	1	P11	15	3	CK	40	3
P10	22	2	CK	20	1	P11	15	3	CK	47	3
P10	22	2	CK	20	1	P11	17	3	CK	47	3
P10	23	2	CK	20	1	P11	18	3	CK	53	3
P10	23	2	CK	21	1	P11	19	3	CK	60	3
P10	23	2	CK	21	1	P11	20	3	CK	66	3
P10	23	2	CK	21	1	P11	23	3
P10	23	2	CK	21	1	P11	23	3
P10	44	2	CK	22	1	CK	13	1
P10	6	3	CK	29	1	CK	14	1
P10	7	3	CK	29	1	CK	14	1
P10	12	3	CK	29	1	CK	18	1
P10	15	3	CK	34	1	CK	18	1
P10	16	3	CK	15	2	CK	18	1
P10	17	3	CK	17	2	CK	19	1
P10	18	3	CK	19	2	CK	19	1
P10	20	3	CK	21	2	CK	20	1
P10	26	3	CK	22	2	CK	20	1
P10	26	3	CK	22	2	CK	20	1
P10	28	3	CK	23	2	CK	21	1
P10	28	3	CK	23	2	CK	21	1
P10	28	3	CK	23	2	CK	21	1
P10	28	3	CK	24	2	CK	21	1
P10	28	3	CK	24	2	CK	22	1
P10	28	3	CK	25	2	CK	29	1
P10	28	3	CK	25	2	CK	29	1
P10	32	3	CK	29	2	CK	29	1
P11	1	1	CK	29	2	CK	34	1
P11	2	1	CK	30	2	CK	15	2
P11	4	1	CK	32	2	CK	17	2
P11	7	1	CK	32	2	CK	19	2
P11	9	1	CK	32	2	CK	21	2
P11	13	1	CK	34	2	CK	22	2
P11	13	1	CK	34	2	CK	22	2
P11	18	1	CK	34	2	CK	23	2
P11	19	1	CK	35	2	CK	23	2
P11	20	1	CK	37	2	CK	23	2
P11	21	1	CK	41	2	CK	24	2
P11	21	1	CK	42	2	CK	24	2
P11	22	1	CK	42	2	CK	25	2
P11	22	1	CK	49	2	CK	25	2
P11	25	1	CK	6	3	CK	29	2
P11	33	1	CK	15	3	CK	29	2
P11	39	1	CK	20	3	CK	30	2
P11	42	1	CK	23	3	CK	32	2
P11	43	1	CK	24	3	CK	32	2
P11	51	1	CK	24	3	CK	32	2
P11	54	1	CK	30	3	CK	34	2
P11	2	2	CK	30	3	CK	34	2
P11	2	2	CK	30	3	CK	34	2
P11	2	2	CK	32	3	CK	35	2
P11	11	2	CK	32	3	CK	37	2
P11	15	2	CK	32	3	CK	41	2
P11	16	2	CK	32	3	CK	42	2
P11	19	2	CK	32	3	CK	42	2
P11	19	2	CK	33	3	CK	49	2
P11	22	2	CK	34	3	CK	6	3
P11	23	2	CK	40	3	CK	15	3
P11	24	2	CK	40	3	CK	20	3
P11	24	2	CK	47	3	CK	23	3
P11	28	2	CK	47	3	CK	24	3
P11	28	2	CK	53	3	CK	24	3
P11	28	2	CK	60	3	CK	30	3
P11	36	2	CK	66	3	CK	30	3
P11	36	2				CK	30	3
P11	49	2				CK	32	3
P11	10	3				CK	32	3
P11	11	3				CK	32	3
P11	11	3				CK	32	3
P11	12	3				CK	32	3
P11	13	3				CK	33	3
P11	13	3				CK	34	3
P11	14	3				CK	40	3
P11	15	3				CK	40	3
P11	15	3				CK	47	3
P11	16	3				CK	47	3
P11	17	3				CK	53	3
P11	18	3				CK	60	3
P11	19	3				CK	66	3
CK	13	1
CK	14	1
CK	14	1
CK	18	1
CK	18	1
CK	18	1
CK	19	1
CK	19	1
CK	20	1
CK	20	1
CK	20	1
CK	21	1
CK	21	1
CK	21	1
CK	21	1
CK	22	1
CK	29	1
CK	29	1
CK	29	1
CK	34	1
CK	15	2
CK	17	2
CK	19	2
CK	21	2
CK	22	2
CK	22	2
CK	23	2
CK	23	2
CK	23	2
CK	24	2
CK	24	2
CK	25	2
CK	25	2
CK	29	2
CK	29	2
CK	30	2
CK	32	2
CK	32	2
CK	32	2
CK	34	2
CK	34	2
CK	34	2
CK	35	2
CK	37	2
CK	41	2
CK	42	2
CK	42	2
CK	49	2
CK	6	3
CK	15	3
CK	20	3
CK	23	3
CK	24	3
CK	24	3
CK	30	3
CK	30	3
CK	30	3
CK	32	3
CK	32	3
CK	32	3
CK	32	3
CK	32	3
CK	33	3
CK	34	3
CK	40	3
CK	40	3
CK	47	3
CK	47	3
CK	53	3
CK	60	3
CK	66	3
sample size for adult survival
Group	Cold duration （h）	bees/cage (n)
CK	0	71
L0	12	62
L1	12	41	some bees emerged but misoriented and died
PP2	12	35
PP3	12	68	the bees used for survival analysis were different from those in mortality
P4	12	56
P5	12	66
P6	12	33
P7	12	59
P8	12	41
P9	12	70
P10	12	51
P11	12	52
L0	24	53
L1	24	34
PP2	24	43
PP3	24	5	<--if N<15, not included in adult survival analysis
P4	24	46
P5	24	64
P6	24	38
P7	24	57
P8	24	49
P9	24	56
P10	24	61
P11	24	42
L0	36	46
L1	36	31
PP2	36	51
P4	36	50
P5	36	48
P6	36	55
P7	36	63
P8	36	60
P9	36	62
P10	36	56
P11	36	41
L0	48	42
L1	48	25
PP2	48	43
P4	48	33
P5	48	48
P6	48	56
P7	48	56
P8	48	40
P9	48	42
P10	48	55
P11	48	50
L0	60	34
L1	60	16
PP2	60	33
P4	60	20
P5	60	40
P6	60	47
P7	60	61
P8	60	58
P9	60	39
P10	60	51
P11	60	47
L0	72	35
L1	72	28
PP2	72	9
P4	72	13
P5	72	33
P6	72	55
P7	72	72
P8	72	59
P9	72	55
P10	72	23
P11	72	36
L0	84	31
L1	84	24
P4	84	9
P5	84	15
P6	84	44
P7	84	47
P8	84	38
P9	84	37
P10	84	11
P11	84	24
L0	96	6
L1	96	29
P4	96	2
P5	96	15
P6	96	32
P7	96	25
P8	96	49
P9	96	49
P10	96	ND
P11	96	9
		41.6591
	average	45	per cage, after removing highlighted numbers.
	max	72
	min	15	after removing those <15.
